# Supplementary material for: Can kinesio tape negatively affect the treatment by creating a hard floor in plantar fasciitis treatment? A randomized clinical trial
Source: PLoS One. 2025 May 5;20(5):e0322397. doi: 10.1371/journal.pone.0322397 (PMC12052111; doi:10.1371/journal.pone.0322397)
Supplement: S1 Dataset — (XLSX) [file pone.0322397.s004.xlsx]

## Sheet: Sayfa1
ID	GROUP	AGE	GENDER	WEIGHT	HEIGHT	BMI	REST PAIN	ACTIVITY PAIN	NIGHT PAIN	AFFECTED GASTROC SHORTNESS	AFFECTED PF SHORTNESS	UNAFFECTED GASTROC SHORTNESS	UNAFFECTED PF SHORTNESS	FFI-PAIN	FFI-DISABILITY	FFI-ACTIVITY LIMITATION	FFI-TOTAL	POST T-REST PAIN	POST T-ACTIVITY PAIN	POST T-NIGHT PAIN	POST T-AFFECTED GASTROC SHORTNESS	POST T-AFFECTED PF SHORTNESS	POST T-UNAFFECTED GASTROC SHORTNESS	POST T-UNAFFECTED PF SHORTNESS	POST T-FFI-PAIN	POST T-FFI-DISABILITY	POST T-FFI-ACTIVITY LIMITATION	POST T-FFI TOTAL
1	ESWT	35	M	95	179	29.65	0	1	0	9.5	6	10	6.5	33	22	23	71	2	7.2	0	12	7	10	6	37	14	11	40
3	ESWT	58	F	95	150	42.22	5.5	10	2.5	10.2	7.5	11.3	7.5	68	86	17	178	5	8	0	9.8	5.1	10.2	5.1	50	71	19	140
4	ESWT	27	M	79	176	25.5	1.8	5.7	1.75	17	8.5	14	9.5	24	12	11	45	0	1.2	0	9.7	7.5	9.8	7.8	8	5	0	14
5	ESWT	45	F	76	150	33.78	8	5	0	2	3	2.5	3.5	57	83	5	144	5	5	3	7	3.5	7	3.5	57	75	8	140
6	ESWT+KT	49	F	80	158	32.05	0	10	0	5.8	4.2	6	4.7	68	73	23	164	3	6	0	6	5.5	6	6	26	31	12	69
7	ESWT+KT	57	F	70	165	25.71	0	8	0	7.5	5.1	10	6.5	34	53	0	87	0	6	0	8	5	8.5	5.5	20	31	2	53
9	ESWT+KT	43	F	65	159	25.71	3	10	0	7.5	5.5	8	6.5	60	60	24	144	0	7	0	8.3	5.8	8.5	6.5	30	12	8	50
10	ESWT+KT	43	F	85	167	30.48	0	9	0	10.5	6.2	9	5.5	51	80	16	147	0	10	0	11	5.5	9.5	5.5	61	90	30	181
11	ESWT+KT	38	F	70	170	24.22	0	8	0	7.5	6.2	8.6	7.3	61	50	23	134	2	2	0	10.6	7.2	10	7.2	14	15	11	40
12	ESWT+KT	48	F	70	155	29.14	7	10	7	9.3	6	9.2	6	136	162	20	312	0	7	8	10	5.7	9.6	5.7	69	71	5	145
13	ESWT+KT	52	F	76	162	28.96	0	5	0	9.5	6.2	11.6	6.2	44	49	13	106	0	6	0	10	6.5	9.8	6	28	29	9	66
14	ESWT+KT	52	F	74	160	28.91	3	7	5	9.3	7	10.3	7	58	58	19	135	1	3	0	11	6.6	9.5	7	26	32	7	65
17	ESWT+KT	55	F	70	157	28.4	6	6	0	8.6	4.7	9.3	5.9	39	41	16	96	2	4	0	8.6	84.6	9.3	5.3	40	29	9	78
19	ESWT	36	F	77	160	30.08	5.75	9.6	8.17	11	8	11.5	8	110	98	12	264	0	8	0	8.8	6.3	8.7	6.5	72	28	1	29
20	ESWT	36	F	77	160	30.08	5.75	9.6	8.17	11.5	8	11	8	110	98	12	264	0	8	0	8.7	6.5	8.8	6.3	72	28	1	29
21	ESWT	43	F	66	160	25.78	2	8	0	9	7	9	7	39	31	5	70	0	3	0	9.5	6	7	5.5	18	8	0	26
22	ESWT	55	M	72	175	23.51	7	10	0	9.5	7	10.5	7.8	86	66	16	166	0	4	0	10	7.3	10.5	7.5	62	33	11	101
23	ESWT	56	M	76	178	23.99	4	7	4	11.5	6.7	11.5	7.2	43	62	16	121	0	3	0	10.5	7.5	10.1	7.3	7	8	0	15
24	ESWT	43	F	87	167	31.2	0	5	0	6	4	6	3.5	24	9	5	38	0	1	0	3.5	9	4	3.5	2	0	0	2
25	ESWT	20	M	92	182	27.77	0	10	0	7.7	6.2	7.5	6.1	16	15	11	42	0	1	0	7.8	5.5	8	6	4	6	0	10
26	ESWT	49	F	62	162	23.62	0	8	0	8	5.8	7	5.2	67	56	21	144	6	6	0	4	3.5	4	2.5	38	24	12	74
28	ESWT	50	F	66	170	22.84	6	9	5	7	5.5	7	5.5	106	124	27	257	0	2	0	7.5	5.5	7.5	5.5	34	25	8	67
29	ESWT	48	M	97	170	33.56	5	7	0	7	4.5	6	3.5	50	56	14	120	0	0	0	7.1	5.2	7.5	5	47	59	0	106
30	ESWT+KT	48	F	80	165	29.38	8	10	7	7.2	5	9.3	6.2	63	65	6	134	9	9	10	6	5	7.5	5.5	38	49	7	94
32	ESWT+KT	48	M	85	172	28.73	0	8	0	8	6	9	6.8	48	38	16	102	0	4	0	10	6.7	11	7	36	15	11	62
34	ESWT	56	F	72	167	25.82	6	10	0	8.7	2.1	9.1	2.5	60	36	12	108	0	1	0	10.3	5.3	11	5.5	13	16	1	29
35	ESWT	50	F	86	169	30.11	5	9	0	8	6.4	7.4	6.4	56	69	18	143	0	0	0	6.5	5	5	5	12	0	0	12
36	ESWT+KT	42	F	90	165	33.06	5	4	6	8.6	7	7.6	6.5	44	48	24	116	0	0	3	10.4	6	10.2	6	77	76	20	173
38	ESWT+KT	39	M	85	184	25.11	4	7	0	10.5	7	10	6.5	67	54	16	137	1	4	0	11.3	7.4	13	6.7	34	42	9	85
39	ESWT+KT	38	F	70	160	27.34	0	6	0	5.8	5	7.8	6.2	64	80	22	166	6	8	0	11.2	7.2	14	8.1	39	59	6	104
40	ESWT+KT	57	F	70	165	25.71	4	8	0	11.5	5	7.5	6	29	36	10	75	0	3	0	11	6.7	10.3	6.7	21	36	0	57
41	ESWT+KT	52	F	75	162	28.58	0	9	0	8.8	5.5	8.4	5.5	104	61	22	187	0	5	0	11.6	6.2	9.5	6.2	45	47	15	107
44	ESWT+KT	47	F	67	155	27.89	3	8	0	7.2	6	8.5	6.3	51	60	17	128	3	0	0	10.5	6	70.5	6.4	67	73	22	162
46	ESWT+KT	54	F	70	157	28.4	6	8	8	11.4	4.4	11.6	5.2	53	60	26	139	1	5	0	12.2	6.2	11.4	5.5	24	41	23	88
47	ESWT+KT	56	M	83	177	26.49	0	7	0	10	5.6	10.3	7	57	54	11	122	0	3	0	8	6	8	5.6	26	23	9	58
48	ESWT+KT	48	F	70	155	29.14	0	7	8	9.6	5.7	10	5.7	68	75	3	146	7	2	10	9.7	5.8	10	5.8	63	64	0	127
49	ESWT+KT	60	M	84	178	26.51	0	7	0	10	5	10.5	6.5	45	48	16	108	0	5	0	9.5	6	9.7	6.8	22	29	14	65
50	ESWT	52	F	74	160	28.91	3	7	5	9.5	7	11	6.6	26	32	7	65	0	1	0	11.2	7	9.2	7	16	20	5	41
51	ESWT+KT	56	F	67	159	26.5	7	9	7	8.7	5.8	8.7	5.8	78	70	15	163	6	0	0	8.5	7.5	8.5	6.5	35	44	19	98
53	ESWT+KT	45	F	66	160	25.78	2	5	0	6	5.1	4.4	4.4	54	42	1	97	0	5	0	8.9	5.8	6.5	4.8	49	41	10	100
55	ESWT	28	M	96	179	29.96	0	8	0	7.6	6	8	6.3	27	15	3	45	0	2	0	10.5	6	11	6.1	17	4	0	21
58	ESWT+KT	47	F	78	165	28.65	5	7	5	10.4	6.6	10.6	7	110	115	13	262	0	7	0	11.6	6.2	12.2	6.2	47	73	19	139
