# Supplementary material for: Can kinesio tape negatively affect the treatment by creating a hard floor in plantar fasciitis treatment? A randomized clinical trial
Source: PLoS One. 2025 May 5;20(5):e0322397. doi: 10.1371/journal.pone.0322397 (PMC12052111; doi:10.1371/journal.pone.0322397)
Supplement: S2 Dataset — (XLSX) [file pone.0322397.s005.xlsx]

## Sheet: Sayfa1
idn	id	group	time	timegroup	NIGHT PAIN	AFF. PF SHORTNESS	UNAFF. GASTROC SHORTTNESS	FFI-DISABILITY	FFI TOTAL
1	1	1	1	1	0	6	10	22	71
2	1	1	2	2	0	7	10	14	40
3	2	1	1	1	2.5	7.5	11.3	86	178
4	2	1	2	2	0	5.1	10.2	71	140
5	3	1	1	1	1.75	8.5	14	12	45
6	3	1	2	2	0	7.5	9.8	5	14
7	4	1	1	1	0	3	2.5	83	144
8	4	1	2	2	3	3.5	7	75	140
9	5	2	1	2	0	4.2	6	73	164
10	5	2	2	4	0	5.5	6	31	69
11	6	2	1	2	0	5.1	10	53	87
12	6	2	2	4	0	5	8.5	31	53
13	7	2	1	2	0	5.5	8	60	144
14	7	2	2	4	0	5.8	8.5	12	50
15	8	2	1	2	0	6.2	9	80	147
16	8	2	2	4	0	5.5	9.5	90	181
17	9	2	1	2	0	6.2	8.6	50	134
18	9	2	2	4	0	7.2	10	15	40
19	10	2	1	2	7	6	9.2	162	312
20	10	2	2	4	8	5.7	9.6	71	145
21	11	2	1	2	0	6.2	11.6	49	106
22	11	2	2	4	0	6.5	9.8	29	66
23	12	2	1	2	5	7	10.3	58	135
24	12	2	2	4	0	6.6	9.5	32	65
25	13	2	1	2	0	4.7	9.3	41	96
26	13	2	2	4	0	84.6	9.3	29	78
27	14	1	1	1	8.17	8	11.5	98	264
28	14	1	2	2	0	6.3	8.7	28	29
29	15	1	1	1	8.17	8	11	98	264
30	15	1	2	2	0	6.5	8.8	28	29
31	16	1	1	1	0	7	9	31	70
32	16	1	2	2	0	6	7	8	26
33	17	1	1	1	0	7	10.5	66	166
34	17	1	2	2	0	7.3	10.5	33	101
35	18	1	1	1	4	6.7	11.5	62	121
36	18	1	2	2	0	7.5	10.1	8	15
37	19	1	1	1	0	4	6	9	38
38	19	1	2	2	0	9	4	0	2
39	20	1	1	1	0	6.2	7.5	15	42
40	20	1	2	2	0	5.5	8	6	10
41	21	1	1	1	0	5.8	7	56	144
42	21	1	2	2	0	3.5	4	24	74
43	22	1	1	1	5	5.5	7	124	257
44	22	1	2	2	0	5.5	7.5	25	67
45	23	1	1	1	0	4.5	6	56	120
46	23	1	2	2	0	5.2	7.5	59	106
47	24	2	1	2	7	5	9.3	65	134
48	24	2	2	4	10	5	7.5	49	94
49	25	2	1	2	0	6	9	38	102
50	25	2	2	4	0	6.7	11	15	62
51	26	1	1	1	0	2.1	9.1	36	108
52	26	1	2	2	0	5.3	11	16	29
53	27	1	1	1	0	6.4	7.4	69	143
54	27	1	2	2	0	5	5	0	12
55	28	2	1	2	6	7	7.6	48	116
56	28	2	2	4	3	6	10.2	76	173
57	29	2	1	2	0	7	10	54	137
58	29	2	2	4	0	7.4	13	42	85
59	30	2	1	2	0	5	7.8	80	166
60	30	2	2	4	0	7.2	14	59	104
61	31	2	1	2	0	5	7.5	36	75
62	31	2	2	4	0	6.7	10.3	36	57
63	32	2	1	2	0	5.5	8.4	61	187
64	32	2	2	4	0	6.2	9.5	47	107
65	33	2	1	2	0	6	8.5	60	128
66	33	2	2	4	0	6	70.5	73	162
67	34	2	1	2	8	4.4	11.6	60	139
68	34	2	2	4	0	6.2	11.4	41	88
69	35	2	1	2	0	5.6	10.3	54	122
70	35	2	2	4	0	6	8	23	58
71	36	2	1	2	8	5.7	10	75	146
72	36	2	2	4	10	5.8	10	64	127
73	37	2	1	2	0	5	10.5	48	108
74	37	2	2	4	0	6	9.7	29	65
75	38	1	1	1	5	7	11	32	65
76	38	1	2	2	0	7	9.2	20	41
77	39	2	1	2	7	5.8	8.7	70	163
78	39	2	2	4	0	7.5	8.5	44	98
79	40	2	1	2	0	5.1	4.4	42	97
80	40	2	2	4	0	5.8	6.5	41	100
81	41	1	1	1	0	6	8	15	45
82	41	1	2	2	0	6	11	4	21
83	42	2	1	2	5	6.6	10.6	115	262
84	42	2	2	4	0	6.2	12.2	73	139
