# Supplementary material for: Can kinesio tape negatively affect the treatment by creating a hard floor in plantar fasciitis treatment? A randomized clinical trial
Source: PLoS One. 2025 May 5;20(5):e0322397. doi: 10.1371/journal.pone.0322397 (PMC12052111; doi:10.1371/journal.pone.0322397)
Supplement: S3 Dataset — (XLSX) [file pone.0322397.s006.xlsx]

## Sheet: Sayfa1
ID	GROUP_S	GROUP	AFFECTED SIDE	DOMINANT SIDE	AGE	GENDER	WEIGHT	HEIGHT	BMI	REST PAIN	DIFF. (REST PAIN)	ACTIVITY PAIN	DIFF. (ACTIVITY PAIN)	NIGHT PAIN	DIFF. (ACTIVITY PAIN)	AFFECTED GASTROC. SHORTNESS	DIFF. (AFF. GASTROC. SHORTNESS)	AFFECTED PF SHORTNESS	DIFF. (AFF. PF SHORTNESS)	UNAFF. GASTROC. SHORTNESS	DIFF. (UNAFF. GASTROC. SHORTNESS)	UNAFF. PF SHORTNESS	DIFF. (UNAFF. PF SHORTNESS)	FFI PAIN	DIFF. (FFI PAIN)	FFI DISABILITY	DIFF. (FFI DISABILITY)	FFI ACTIVITY LIM.	DIFF. (FFI ACTIVITY LIM.)	FFI TOTAL	DIFF. (FFI TOTAL)	POST T-REST PAIN	POST T-ACTIVITY PAIN	POST T-NIGHT PAIN	POST T-AFF. GASTROC. SHORTNESS	POST T- AFF. PF SHORTNESS	POST T- UNAFF. GASTROC. SHORTNESS	POST T- UNAFF. PF SHORTNESS	POST T-FFI PAIN	POST T-FFI DISABILITY	POST T-FFI ACTIVITY LIMITATION	POST T- FFI TOTAL
1	1	ESWT	R	R	35	M	95	179	29.65	0	-2	1	-6.2	0	0	9.5	-2.5	6	-1	10	0	6.5	0.5	33	-4	22	8	23	12	71	31	2	7.2	0	12	7	10	6	37	14	11	40
3	1	ESWT	R	R	58	F	95	150	42.22	5.5	0.5	10	2	2.5	2.5	10.2	0.4	7.5	2.4	11.3	1.1	7.5	2.4	68	18	86	15	17	-2	178	38	5	8	0	9.8	5.1	10.2	5.1	50	71	19	140
4	1	ESWT	R	R	27	M	79	176	25.5	1.8	1.8	5.7	4.5	1.75	1.75	17	7.3	8.5	1	14	4.2	9.5	1.7	24	16	12	7	11	11	45	31	0	1.2	0	9.7	7.5	9.8	7.8	8	5	0	14
5	1	ESWT	R	R	45	F	76	150	33.78	8	3	5	0	0	-3	2	-5	3	-0.5	2.5	-4.5	3.5	0	57	0	83	8	5	-3	144	4	5	5	3	7	3.5	7	3.5	57	75	8	140
6	2	ESWT+KT	R	R	49	F	80	158	32.05	0	-3	10	4	0	0	5.8	-0.2	4.2	-1.3	6	0	4.7	-1.3	68	42	73	42	23	11	164	95	3	6	0	6	5.5	6	6	26	31	12	69
7	2	ESWT+KT	R	R	57	F	70	165	25.71	0	0	8	2	0	0	7.5	-0.5	5.1	0.1	10	1.5	6.5	1	34	14	53	22	0	-2	87	34	0	6	0	8	5	8.5	5.5	20	31	2	53
9	2	ESWT+KT	R	R	43	F	65	159	25.71	3	3	10	3	0	0	7.5	-0.8	5.5	-0.3	8	-0.5	6.5	0	60	30	60	48	24	16	144	94	0	7	0	8.3	5.8	8.5	6.5	30	12	8	50
10	2	ESWT+KT	R	R	43	F	85	167	30.48	0	0	9	-1	0	0	10.5	-0.5	6.2	0.7	9	-0.5	5.5	0	51	-10	80	-10	16	-14	147	-34	0	10	0	11	5.5	9.5	5.5	61	90	30	181
11	2	ESWT+KT	R	R	38	F	70	170	24.22	0	-2	8	6	0	0	7.5	-3.1	6.2	-1	8.6	-1.4	7.3	0.1	61	47	50	35	23	12	134	94	2	2	0	10.6	7.2	10	7.2	14	15	11	40
12	2	ESWT+KT	R	R	48	F	70	155	29.14	7	7	10	3	7	-1	9.3	-0.7	6	0.3	9.2	-0.4	6	0.3	136	67	162	91	20	15	312	167	0	7	8	10	5.7	9.6	5.7	69	71	5	145
13	2	ESWT+KT	R	R	52	F	76	162	28.96	0	0	5	-1	0	0	9.5	-0.5	6.2	-0.3	11.6	1.8	6.2	0.2	44	16	49	20	13	4	106	40	0	6	0	10	6.5	9.8	6	28	29	9	66
14	2	ESWT+KT	R	R	52	F	74	160	28.91	3	2	7	4	5	5	9.3	-1.7	7	0.4	10.3	0.8	7	0	58	32	58	26	19	12	135	70	1	3	0	11	6.6	9.5	7	26	32	7	65
17	2	ESWT+KT	R	R	55	F	70	157	28.4	6	4	6	2	0	0	8.6	0	4.7	-79.9	9.3	0	5.9	0.6	39	-1	41	12	16	7	96	18	2	4	0	8.6	84.6	9.3	5.3	40	29	9	78
19	1	ESWT	R	R	36	F	77	160	30.08	5.75	5.75	9.6	1.6	8.17	8.17	11	2.2	8	1.7	11.5	2.8	8	1.5	110	38	98	70	12	11	264	235	0	8	0	8.8	6.3	8.7	6.5	72	28	1	29
20	1	ESWT	L	R	36	F	77	160	30.08	5.75	5.75	9.6	1.6	8.17	8.17	11.5	2.8	8	1.5	11	2.2	8	1.7	110	38	98	70	12	11	264	235	0	8	0	8.7	6.5	8.8	6.3	72	28	1	29
21	1	ESWT	L	R	43	F	66	160	25.78	2	2	8	5	0	0	9	-0.5	7	1	9	2	7	1.5	39	21	31	23	5	5	70	44	0	3	0	9.5	6	7	5.5	18	8	0	26
22	1	ESWT	L	R	55	M	72	175	23.51	7	7	10	6	0	0	9.5	-0.5	7	-0.3	10.5	0	7.8	0.3	86	24	66	33	16	5	166	65	0	4	0	10	7.3	10.5	7.5	62	33	11	101
23	1	ESWT	L	R	56	M	76	178	23.99	4	4	7	4	4	4	11.5	1	6.7	-0.8	11.5	1.4	7.2	-0.1	43	36	62	54	16	16	121	106	0	3	0	10.5	7.5	10.1	7.3	7	8	0	15
24	1	ESWT	L	R	43	F	87	167	31.2	0	0	5	4	0	0	6	2.5	4	-5	6	2	3.5	0	24	22	9	9	5	5	38	36	0	1	0	3.5	9	4	3.5	2	0	0	2
25	1	ESWT	L	R	20	M	92	182	27.77	0	0	10	9	0	0	7.7	-0.1	6.2	0.7	7.5	-0.5	6.1	0.1	16	12	15	9	11	11	42	32	0	1	0	7.8	5.5	8	6	4	6	0	10
26	1	ESWT	L	L	49	F	62	162	23.62	0	-6	8	2	0	0	8	4	5.8	2.3	7	3	5.2	2.7	67	29	56	32	21	9	144	70	6	6	0	4	3.5	4	2.5	38	24	12	74
28	1	ESWT	L	L	50	F	66	170	22.84	6	6	9	7	5	5	7	-0.5	5.5	0	7	-0.5	5.5	0	106	72	124	99	27	19	257	190	0	2	0	7.5	5.5	7.5	5.5	34	25	8	67
29	1	ESWT	L	R	48	M	97	170	33.56	5	5	7	7	0	0	7	-0.1	4.5	-0.7	6	-1.5	3.5	-1.5	50	3	56	-3	14	14	120	14	0	0	0	7.1	5.2	7.5	5	47	59	0	106
30	2	ESWT+KT	L	R	48	F	80	165	29.38	8	-1	10	1	7	-3	7.2	1.2	5	0	9.3	1.8	6.2	0.7	63	25	65	16	6	-1	134	40	9	9	10	6	5	7.5	5.5	38	49	7	94
32	2	ESWT+KT	L	R	48	M	85	172	28.73	0	0	8	4	0	0	8	-2	6	-0.7	9	-2	6.8	-0.2	48	12	38	23	16	5	102	40	0	4	0	10	6.7	11	7	36	15	11	62
34	1	ESWT	L	R	56	F	72	167	25.82	6	6	10	9	0	0	8.7	-1.6	2.1	-3.2	9.1	-1.9	2.5	-3	60	47	36	20	12	11	108	79	0	1	0	10.3	5.3	11	5.5	13	16	1	29
35	1	ESWT	L	R	50	F	86	169	30.11	5	5	9	9	0	0	8	1.5	6.4	1.4	7.4	2.4	6.4	1.4	56	44	69	69	18	18	143	131	0	0	0	6.5	5	5	5	12	0	0	12
36	2	ESWT+KT	L	R	42	F	90	165	33.06	5	5	4	4	6	3	8.6	-1.8	7	1	7.6	-2.6	6.5	0.5	44	-33	48	-28	24	4	116	-57	0	0	3	10.4	6	10.2	6	77	76	20	173
38	2	ESWT+KT	L	R	39	M	85	184	25.11	4	3	7	3	0	0	10.5	-0.8	7	-0.4	10	-3	6.5	-0.2	67	33	54	12	16	7	137	52	1	4	0	11.3	7.4	13	6.7	34	42	9	85
39	2	ESWT+KT	L	R	38	F	70	160	27.34	0	-6	6	-2	0	0	5.8	-5.4	5	-2.2	7.8	-6.2	6.2	-1.9	64	25	80	21	22	16	166	62	6	8	0	11.2	7.2	14	8.1	39	59	6	104
40	2	ESWT+KT	L	R	57	F	70	165	25.71	4	4	8	5	0	0	11.5	0.5	5	-1.7	7.5	-2.8	6	-0.7	29	8	36	0	10	10	75	18	0	3	0	11	6.7	10.3	6.7	21	36	0	57
41	2	ESWT+KT	L	R	52	F	75	162	28.58	0	0	9	4	0	0	8.8	-2.8	5.5	-0.7	8.4	-1.1	5.5	-0.7	104	59	61	14	22	7	187	80	0	5	0	11.6	6.2	9.5	6.2	45	47	15	107
44	2	ESWT+KT	L	R	47	F	67	155	27.89	3	0	8	8	0	0	7.2	-3.3	6	0	8.5	-62	6.3	-0.1	51	-16	60	-13	17	-5	128	-34	3	0	0	10.5	6	70.5	6.4	67	73	22	162
46	2	ESWT+KT	L	R	54	F	70	157	28.4	6	5	8	3	8	8	11.4	-0.8	4.4	-1.8	11.6	0.2	5.2	-0.3	53	29	60	19	26	3	139	51	1	5	0	12.2	6.2	11.4	5.5	24	41	23	88
47	2	ESWT+KT	L	R	56	M	83	177	26.49	0	0	7	4	0	0	10	2	5.6	-0.4	10.3	2.3	7	1.4	57	31	54	31	11	2	122	64	0	3	0	8	6	8	5.6	26	23	9	58
48	2	ESWT+KT	L	R	48	F	70	155	29.14	0	-7	7	5	8	-2	9.6	-0.1	5.7	-0.1	10	0	5.7	-0.1	68	5	75	11	3	3	146	19	7	2	10	9.7	5.8	10	5.8	63	64	0	127
49	2	ESWT+KT	L	R	60	M	84	178	26.51	0	0	7	2	0	0	10	0.5	5	-1	10.5	0.8	6.5	-0.3	45	23	48	19	16	2	108	43	0	5	0	9.5	6	9.7	6.8	22	29	14	65
50	1	ESWT	L	R	52	F	74	160	28.91	3	3	7	6	5	5	9.5	-1.7	7	0	11	1.8	6.6	-0.4	26	10	32	12	7	2	65	24	0	1	0	11.2	7	9.2	7	16	20	5	41
51	2	ESWT+KT	L	R	56	F	67	159	26.5	7	1	9	9	7	7	8.7	0.2	5.8	-1.7	8.7	0.2	5.8	-0.7	78	43	70	26	15	-4	163	65	6	0	0	8.5	7.5	8.5	6.5	35	44	19	98
53	2	ESWT+KT	L	R	45	F	66	160	25.78	2	2	5	0	0	0	6	-2.9	5.1	-0.7	4.4	-2.1	4.4	-0.4	54	5	42	1	1	-9	97	-3	0	5	0	8.9	5.8	6.5	4.8	49	41	10	100
55	1	ESWT	L	R	28	M	96	179	29.96	0	0	8	6	0	0	7.6	-2.9	6	0	8	-3	6.3	0.2	27	10	15	11	3	3	45	24	0	2	0	10.5	6	11	6.1	17	4	0	21
58	2	ESWT+KT	L	R	47	F	78	165	28.65	5	5	7	0	5	5	10.4	-1.2	6.6	0.4	10.6	-1.6	7	0.8	110	63	115	42	13	-6	262	123	0	7	0	11.6	6.2	12.2	6.2	47	73	19	139
